# Supplementary material for: Deciphering comprehensive profiles of pathogenies and resistome of pork using integrating metagenomic and isolation strategies
Source: IMetaOmics. 2025 Feb 25;2(2):e70004. doi: 10.1002/imo2.70004 (PMC12806203; doi:10.1002/imo2.70004)
Supplement: Supplementary file 2 — Table S1. Collection sites and geographical coordinates of pork samples. Table S2. Relative abundance of various bacterial phyla across different samples. Table S3. Relative abundance of various bacterial genus across different pork samples (%). Table S4. Antibiotic resistance profile of pork samples. Table S5. Mobile element gene profile of pork samples. Table S6. Virulence gene profile of pork samples. [file IMO2-2-e70004-s001.xlsx]

## Sheet: S1
Table S1 Collection sites and geographical coordinates of pork samples
location	ID	location
MongKok market	PK1_1	22.322269327019455, 114.17109463981373
MongKok market	PK1_2	22.322269327019455, 114.17109463981373
MongKok market	PK1_3	22.322269327019455, 114.17109463981373
MongKok market	PK1_4	22.322269327019455, 114.17109463981373
Ho Hing Sun kee meat company	PK2_1	22.305940891611154, 114.16926251298473
Ho Hing Sun kee meat company	PK2_2	22.305940891611154, 114.16926251298473
New Generation Fruits & Vegetables	PK3_1	22.304151756212267, 114.16894402119749
New Generation Fruits & Vegetables	PK3_2	22.304151756212267, 114.16894402119749
New Generation Fruits & Vegetables	PK3_3	22.304151756212267, 114.16894402119749
New Generation Fruits & Vegetables	PK3_4	22.304151756212267, 114.16894402119749

## Sheet: S2
Table S2 Relative abundance of various bacterial phyla across different samples
Phylum	PK1_1	PK1_2	PK1_3	PK1_4	PK2_1	PK2_2	PK3_1	PK3_2	PK3_3	PK3_4
Firmicutes	75.271	69.3435	49.3755	7.16581	55.1863	61.8306	84.3969	41.101	87.982	70.9874
Proteobacteria	7.33315	13.2665	43.9505	91.648	35.0714	33.7299	12.1355	42.2195	10.4594	24.6526
Actinobacteria	16.8026	17.0027	6.18416	1.13461	9.22161	4.40041	3.3768	12.1986	1.06582	3.27301
Bacteroidetes	0.59325	0.38741	0.4898	0.05163	0.46114	0.03911	0.09078	4.48087	0.49276	1.08703
Deinococcus_Thermus	0	0	0	0	0.05964	0	0	0	0	0

## Sheet: S3
Table S3 Relative abundance of various bacterial genus across different pork samples (%)
genus	PK1-1	PK1-2	PK1-3	PK1-4	PK2-1	PK2-2	PK3-1	PK3-2	PK3-3	PK3-4
Weissella	20.1897	14.2127	1.09624	0.12065	0.01277	0.6773	74.5426	4.37751	85.48	67.9778
Moraxella	1.89555	5.63199	0.73272	0.68486	5.32287	1.2052	7.14444	22.4274	10.4594	20.6221
Microbacterium	0.72544	0.16277	0.61151	0.61101	0.38898	1.00672	3.08055	0.22215	1.06582	3.27301
Pediococcus	0.19064	0.3224	0.08672	0	0	0	0	1.6173	0.83505	0
Streptococcus	0.16236	0.09702	0.33129	1.03051	1.44051	0	0	2.40102	0.57373	2.33162
Staphylococcus	18.7925	19.8709	3.78788	5.81331	1.90909	42.819	8.58439	0.83047	0.56407	0.58121
Lactiplantibacillus	2.37417	3.00488	0.13359	0	0	0	0	15.5472	0.52914	0.06458
Epilithonimonas	0	0.06225	0	0	0	0	0	2.13354	0.49276	0.67469
Acinetobacter	3.1458	5.60492	17.7508	1.07951	15.9494	21.5097	1.24101	15.1931	0	2.90803
Cloacibacterium	0	0	0	0	0.01368	0	0	0.1937	0	0.41233
Acidovorax	0	0	0	0	0	0	0	0.04104	0	0.36298
Aeromonas	0.03782	0.27313	23.5582	85.8244	4.27723	1.54812	0	0.09223	0	0.35823
Escherichia	1.0781	0.99658	1.30488	3.26617	3.60391	8.43384	0	1.40126	0	0.28281
Gulbenkiania	0	0	0	0	0	0	0	0	0	0.05844
Ligilactobacillus	0.02964	0.06023	0	0	0	0	0	0.14368	0	0.03216
Macrococcus	26.8448	25.4399	25.4403	0.04128	48.507	18.1571	1.07153	3.08044	0	0
Corynebacterium	11.2655	8.92079	3.58807	0.18733	3.33222	2.72428	0.29625	6.82913	0	0
Psychrobacter	0	0.36885	0	0.03212	0.1698	1.03307	0.02282	1.0381	0	0
Kocuria	0.47631	0.52718	0.07901	0.23865	1.33513	0.49577	0	2.10959	0	0
Lactococcus	2.40831	3.03065	15.7374	0	1.31708	0.17717	0.19838	3.7193	0	0
Rothia	0.21591	0.30439	0.03607	0	0.05472	0.17365	0	0.01497	0	0
Myroides	0.06721	0.02807	0.31963	0	0.09376	0.02258	0	0.34049	0	0
Soonwooa	0.04742	0.14383	0.04776	0.02052	0.26324	0.01654	0	0.10173	0	0
Leuconostoc	1.89934	0.65875	0.17066	0	0	0	0	0	0	0
Acidipropionibacterium	1.78821	2.37182	0.52176	0	0	0	0	0.22031	0	0
Cutibacterium	1.37584	1.62687	0.28827	0	0	0	0	0	0	0
Ralstonia	0.90758	0	0.29931	0.08981	0.19314	0	0	0	0	0
Levilactobacillus	0.77425	0.89104	0.0249	0	0	0	0	5.99126	0	0
Mammaliicoccus	0.69608	0.69388	0.24096	0	0.45958	0	0	0	0	0
Kurthia	0.55956	0.76498	1.27424	0.16006	0.20284	0	0	0	0	0
Empedobacter	0.47863	0.15176	0.12242	0	0	0	0	0	0	0
Ancrocorticia	0.39531	0.47126	0.45367	0	0	0	0	0	0	0
Phycicoccus	0.17019	0.24933	0	0	1.0002	0	0	0.16622	0	0
Jeotgalicoccus	0.16046	0.06027	0.51944	0	0	0	0	0	0	0
Dermacoccus	0.15506	0.78713	0	0	2.16227	0	0	1.50255	0	0
Actinomyces	0.10461	0.30715	0.01594	0	0	0	0	0	0	0
Brevibacterium	0.0868	0.20582	0.37652	0.07131	0	0	0	0	0	0
Sphingomonas	0.0839	0	0.2543	0.57431	0.35658	0	1.27251	0	0	0
Vagococcus	0.08322	0	0.53187	0	0	0	0	0	0	0
Roseateles	0.08101	0	0	0	0	0	0	0	0	0
Enterococcus	0.06161	0.06621	0	0	0	0	0	0	0	0
Brachybacterium	0.04346	0.35581	0.05105	0	0	0	0	0.0249	0	0
Lysobacter	0.04275	0.18474	0.00308	0.00557	0.35325	0	0	0.17327	0	0
Lacticaseibacillus	0.03792	0	0	0	0	0	0	0	0	0
Paracoccus	0.00657	0.17648	0	0	1.18663	0	0	0.49647	0	0
Tetragenococcus	0.00639	0	0	0	0	0	0	0	0	0
GGB26057	0	0.53567	0	0	0	0	0	0	0	0
GGB15717	0	0.16955	0	0	1.3306	0	0	2.13067	0	0
Luteococcus	0	0.13077	0	0	0	0	0	0	0	0
Mobilicoccus	0	0.04589	0	0	0	0	0	0	0	0
Pseudoxanthomonas	0	0.02977	0	0	0	0	0	0	0	0
Flavobacterium	0	0.0015	0	0	0	0	0.09078	0	0	0
Gulosibacter	0	0	0.12068	0	0	0	0	0	0	0
Klebsiella	0	0	0.04	0	3.24255	0	0	0.17446	0	0
GGB49332	0	0	0.03724	0	0	0	0	0	0	0
GGB48227	0	0	0.00435	0	0	0	0	0	0	0
Plesiomonas	0	0	0	0.05191	0	0	0	0	0	0
GGB24256	0	0	0	0.03111	0	0	0	0	0	0
Janibacter	0	0	0	0.0263	0	0	0	0.06534	0	0
Yimella	0	0	0	0	0.60468	0	0	0	0	0
Micropruina	0	0	0	0	0.26893	0	0	0.01948	0	0
Pelomonas	0	0	0	0	0.234	0	0	0	0	0
Alicycliphilus	0	0	0	0	0.18198	0	0	0	0	0
Chryseobacterium	0	0	0	0	0.09045	0	0	1.22767	0	0
Tetrasphaera	0	0	0	0	0.07447	0	0	0	0	0
Deinococcus	0	0	0	0	0.05964	0	0	0	0	0
Brochothrix	0	0	0	0	0.00676	0	0	1.15065	0	0
Brevundimonas	0	0	0	0	0	0	2.02101	0.55468	0	0
Pseudomonas	0	0	0	0	0	0	0.41946	0.5771	0	0
Mesorhizobium	0	0	0	0	0	0	0.01426	0	0	0
Micrococcus	0	0	0	0	0	0	0	0.48878	0	0
Barrientosiimonas	0	0	0	0	0	0	0	0.38936	0	0
Prevotella	0	0	0	0	0	0	0	0.37619	0	0
Serinicoccus	0	0	0	0	0	0	0	0.1458	0	0
Exiguobacterium	0	0	0	0	0	0	0	0.11148	0	0
GGB24042	0	0	0	0	0	0	0	0.10754	0	0
Pasteurella	0	0	0	0	0	0	0	0.02851	0	0
Erythrobacter	0	0	0	0	0	0	0	0.02196	0	0

## Sheet: S4
Table S4 Antibiotic resistance profile of pork samples
type	PK1_1	PK1_2	PK1_3	PK1_4	PK2_1	PK2_2	PK3_1	PK3_2	PK3_3	PK3_4
aminoglycoside	0.030257	0.036626	0.025863	0.026583	0.465689	0.060547	0.012911	0.052626	0.023117	0.008925
antibacterial_fatty_acid	0	0	0	0	0	0	0	9.72e-05	0	0
bacitracin	0.057673	0.055731	0.053595	0.056883	0.07444	0.081264	0.042225	0.022509	0.028555	0.05041
beta_lactam	0.022552	0.023741	0.081099	0.113774	0.48636	0.099252	0.012483	0.029561	0.003672	0.040942
bleomycin	0	0.000418	9.49e-05	0.000223	0.000497	0	0	0	0	0
chloramphenicol	0.00438	0.003443	0.003566	0.005365	0.005343	0.004745	0.007435	0.005092	0.000988	0.00497
florfenicol	0.002798	0.004779	0.003063	0.002809	0.011213	0.007572	0	0.005479	0.000976	0.000873
fosfomycin	0.00955	0.005699	0.001166	0.000584	0.005645	0.008657	0	0.001206	0	0
fusidic_acid	0.046122	0.023997	0.015871	0.000712	0.013365	0.012327	0.001907	0.002425	0	0.001657
mls	0.050609	0.049008	0.038626	0.011955	0.037106	0.032628	0.033953	0.058829	0.01206	0.022882
multidrug	0.185612	0.16907	0.125414	0.049737	0.251366	0.271571	0.038667	0.081574	0.017078	0.027298
mupirocin	0.001901	0.001361	0.00042	7.71e-05	0.001315	7.41e-05	0.001282	0.001337	0.000353	0.000595
novobiocin	0.000705	0.000817	0.000135	2.77e-05	0.000669	0.000218	0.000331	0.000624	0	0.000168
other_peptide_antibiotics	0.002076	0.002276	0.003105	0.00446	0.008751	0.012271	0.002561	0.002919	0	0.002815
pleuromutilin_tiamulin	0.002851	0.001967	0.00056	5.19e-05	0	0.000252	0.000185	0.000521	0.000262	0
polymyxin	0.010372	0.017691	0.029802	0.039916	0.038669	0.058384	0.01121	0.033104	0.01305	0.031728
quinolone	0.020634	0.023081	0.004147	0.004627	0.008313	0.03005	0.013729	0.00579	0.001001	0.001847
rifamycin	0	0.000501	0.00024	0.000189	7.1e-05	0.001175	0.001442	0	0	0
streptothricin	0	0.001273	0.000472	0.0001	0.000706	0	0	0.001633	0	0
sulfonamide	0.0038	0.01347	0.009594	0.026552	0.021847	0.010374	0	0.010484	0	0.000513
tetracycline	0.172501	0.11756	0.097299	0.034406	0.134962	0.111738	0.061059	0.067315	0.046109	0.034939
trimethoprim	0.010384	0.004583	0.006795	0.008715	0.005975	0.018628	0.000999	0.004346	0.002884	0.002156
vancomycin	0	0	0	1.3e-05	0	0	0	0.000134	0	0

## Sheet: S5
Table S5 mobile element gene profile of pork samples
type	PK1_1	PK1_2	PK1_3	PK1_4	PK2_1	PK2_2	PK3_1	PK3_2	PK3_3	PK3_4
ISs	1.20776	1.28046	2.10478	1.9563	2.07981	2.86177	0.671777	2.63352	0.448399	0.868705
Tns	0.093315	0.083253	0.075424	0.099186	0.13254	0.117152	0.083346	0.072264	0.071728	0.074755
cn	0.051074	0.047109	0.016803	0.007182	0.13418	0.099262	0.015134	0.023321	0.003752	0.007167
MITEs	0.007313	0.008011	0.020404	0.038808	0.007768	0.047351	0	0.012453	0.001682	0
ICEs	0.024419	0.015249	0.011997	0.004339	0.030719	0.011535	0.013027	0.011745	0.006929	0.007914
CIMEs	0.008354	0.00722	0.019729	4.9e-05	0.010718	0.004541	0.003119	0.006208	0.002657	0.001117
IMEs	0.001024	0.001322	0.001318	0.000309	0.001991	0.001909	0.001518	0.005319	0.000192	0.001034

## Sheet: S6
Table S6 virulence gene profile of pork samples
type	PK1_1	PK1_2	PK1_3	PK1_4	PK2_1	PK2_2	PK3_1	PK3_2	PK3_3	PK3_4
Adherence	0.15	0.14	0.77	1.4	0.47	0.58	0.08	0.17	0.05	0.44
Motility	0.1	0.08	0.81	1.43	0.43	0.53	0.11	0.16	0.06	0.45
Effector delivery system	0.1	0.1	0.53	0.71	0.5	0.44	0.07	0.14	0.04	0.35
Nutritional/Metabolic factor	0.06	0.05	0.08	0.09	0.2	0.25	0.03	0.08	0.02	0.04
Exotoxin	0.02	0.02	0.08	0.14	0.04	0.06	0	0.01	0.01	0.05
Immune modulation	0.02	0.02	0.03	0.01	0.1	0.07	0.03	0.06	0.01	0.02
Regulation	0.03	0.03	0.01	0	0.22	0.04	0.01	0.03	0.01	0
Exoenzyme	0.03	0.03	0.01	0	0.02	0.03	0.02	0.01	0.01	0.01
Biofilm	0.01	0.01	0.01	0	0.04	0.01	0.03	0.03	0.01	0.01
Invasion	0.01	0.01	0.01	0.01	0.03	0.04	0	0.01	0	0
Stress survival	0.01	0.01	0	0	0.01	0	0.01	0.01	0	0
Others	0.01	0.01	0	0	0.01	0	0	0.01	0	0
Antimicrobial activity/Competitive advantage	0	0	0	0	0.01	0.01	0	0	0	0
